# Supplementary material for: L-Menthol-Loadable Electrospun Fibers of PMVEMA Anhydride for Topical Administration
Source: Pharmaceutics. 2021 Nov 3;13(11):1845. doi: 10.3390/pharmaceutics13111845 (PMC8618103; doi:10.3390/pharmaceutics13111845)
Supplement: Supplementary file 1 [file pharmaceutics-13-01845-s001.zip]

Archive with 1 entries (1 files):
- Supporting information Pharm 2021 rev..docx
